# Supplementary material for: The expression patterns and the diagnostic/prognostic roles of PTPN family members in digestive tract cancers
Source: Cancer Cell Int. 2020 Jun 12;20:238. doi: 10.1186/s12935-020-01315-7 (PMC7291430; doi:10.1186/s12935-020-01315-7)
Supplement: Supplementary file 1 — Additional file 1: Table S1. The list of primers; Table S2. Association of PTPN family genes expression with clinicopathological parameters of ESCA; Table S3. Association of PTPN family genes expression with clinicopathological parameters of STAD; Table S4. Association of PTPN family genes expression with clinicopathological parameters of CRC. [file 12935_2020_1315_MOESM1_ESM.xlsx]

## Sheet: Table S1
Table S1.The list of primers
Primer name	Sequence
PTPN12-F	AGTTGCCTTGTTGAAGGGGAT
PTPN12-R	AGAAGGTGTCAAGATGGGTGG
PTPN1-F	TCCCTTTGACCATAGTCGGAT
PTPN1-R	GTGACCGCATGTGTTAGGCA
PTPN2-F	GAAGAGTTGGATACTCAGCGTC
PTPN2-R	TGCAGTTTAACACGACTGTGAT
PTPN22-F	AGGCAGACAAAACCTATCCTACA
PTPN22-R	TGGGTGGCAATATAAGCCTTG
beta-actin-F	ATGTGGCCGAGGACTTTGATT
beta-actin-R	AGTGGGGTGGCTTTTAGGATG

## Sheet: Table S2
Table S2. Association of PTPN family genes expression with clinicopathological parameters of ESCA
Gene	Expression	TNM stage		P	T		P	N		P	M		P	Grade		P
		I-II	III-IV		T1-T2	T3-T4		Absence	Presence		Absence	Presence		G1-G2	G3-G4
PTPN1	low	48	30	0.89	37	41	0.298	38	40	0.949	76	2	0.383	51	27	0.231
	high	24	13		13	24		19	18		34	3		29	8
PTPN2	low	52	28	0.554	38	42	0.267	39	41	0.951	77	3	1	56	24	1
	high	20	15		12	23		18	17		33	2		24	11
PTPN3	low	59	33	0.665	39	53	0.814	50	42	0.069	89	3	0.568	63	29	0.8
	high	13	10		11	12		7	16		21	2		17	6
PTPN4	low	51	33	0.636	36	48	0.993	40	44	0.633	80	4	1	62	22	0.162
	high	21	10		14	17		17	14		30	1		18	13
PTPN5	low	54	33	1	38	49	1	44	43	0.869	83	4	1	63	24	0.35
	high	18	10		12	16		13	15		27	1		17	11
PTPN6	low	52	30	0.945	38	44	0.442	41	41	1	78	4	1	57	25	1
	high	20	13		12	21		16	17		32	1		23	10
PTPN7	low	52	32	0.968	34	50	0.391	42	42	1	79	5	0.382	62	22	0.162
	high	20	11		16	15		15	16		31	0		18	13
PTPN9	low	56	28	0.207	40	44	0.207	44	40	0.433	80	4	1	57	27	0.669
	high	16	15		10	21		13	18		30	1		23	8
PTPN11	low	55	33	1	39	49	0.916	42	46	0.623	85	3	0.725	62	26	0.893
	high	17	10		11	16		15	12		25	2		18	9
PTPN12	low	49	29	1	35	43	0.813	35	43	0.207	76	2	0.383	51	27	0.231
	high	23	14		15	22		22	15		34	3		29	8
PTPN13	low	48	35	0.136	35	48	0.805	38	45	0.272	78	5	0.363	53	30	0.055
	high	24	8		15	17		19	13		32	0		27	5
PTPN14	low	50	29	0.987	36	43	0.64	39	40	1	75	4	0.949	53	26	0.524
	high	22	14		14	22		18	18		35	1		27	9
PTPN18	low	56	36	0.596	38	54	0.481	48	44	0.376	87	5	0.568	64	28	1
	high	16	7		12	11		9	14		23	0		16	7
PTPN20	low	50	30	1	37	43	0.483	38	42	0.641	76	4	0.983	55	25	0.947
	high	22	13		13	22		19	16		34	1		25	10
PTPN21	low	55	36	0.4845	40	51	1	42	49	0.232	88	3	0.608	67	24	0.111
	high	17	7		10	14		15	9		22	2		13	11
PTPN22	low	55	32	0.9891	38	49	1	42	45	0.787	83	4	1	62	25	0.6441
	high	17	11		12	16		15	13		27	1		18	10
PTPN23	low	59	32	0.4692	39	52	0.9759	47	44	0.5218	87	4	1	64	27	0.9223
	high	13	11		11	13		10	14		23	1		16	8

## Sheet: Table S3
Table S3. Association of PTPN family genes expression with clinicopathological parameters of STAD
Gene	Expression	TNM stage		P	T		P	N		P	M		P	Grade		P
		I-II	III-IV		T1-T2	T3-T4		Absence	Presence		Absence	Presence		G1-G2	G3-G4
PTPN1	low	124	138	0.2137	69	193	0.8764	85	177	0.4256	249	13	0.2175	97	165	0.8745
	high	33	52		21	64		23	62		77	8		30	55
PTPN2	low	120	144	0.9892	71	193	0.5605	87	177	0.2389	251	13	0.1911	96	168	0.9745
	high	37	46		19	64		21	62		75	8		31	52
PTPN3	low	123	139	0.3209	68	194	1	82	180	1	247	15	0.8522	86	176	0.01496
	high	34	51		22	63		26	59		79	6		41	44
PTPN4	low	125	135	0.08767	72	188	0.2507	83	177	0.673	242	18	0.3592	91	169	0.3469
	high	32	55		18	69		25	62		84	3		36	51
PTPN5	low	119	145	1	72	192	0.3847	84	180	0.7172	247	17	0.7825	113	151	<0.001
	high	38	45		18	65		24	59		79	4		14	69
PTPN6	low	115	142	0.8479	68	189	0.8138	78	179	0.6938	241	16	1	99	158	0.259
	high	42	48		22	68		30	60		85	5		28	62
PTPN7	low	121	136	0.299	73	184	0.1025	84	173	0.3529	243	14	0.5885	108	149	<0.001
	high	36	54		17	73		24	66		83	7		19	71
PTPN9	low	122	139	0.3942	72	189	0.2803	85	176	0.3804	247	14	0.4994	96	165	1
	high	35	51		18	68		23	63		79	7		31	55
PTPN11	low	123	138	0.2705	67	194	0.956	84	177	0.5427	248	13	0.2313	105	156	0.02052
	high	34	52		23	63		24	62		78	8		22	64
PTPN12	low	121	145	0.9698	76	190	0.05949	82	184	0.9367	252	14	0.3951	99	167	0.7628
	high	36	45		14	67		26	55		74	7		28	53
PTPN13	low	126	135	0.06414	69	192	0.8193	89	172	0.05101	246	15	0.8776	107	154	0.004612
	high	55	86		21	65		19	67		80	6		20	66
PTPN14	low	120	140	0.6429	68	192	0.9854	80	180	0.9101	244	16	1	108	152	0.001507
	high	37	50		22	65		28	59		82	5		19	68
PTPN18	low	114	150	0.2111	64	200	0.254	80	184	0.6505	247	17	0.7825	88	176	0.03384
	high	43	40		26	57		28	55		79	4		39	44
PTPN20	low	105	156	0.001662	66	195	0.7347	73	188	0.03782	244	17	0.7133	95	166	0.995
	high	52	34		24	62		35	51		82	4		32	54
PTPN21	low	119	141	0.8299	66	194	0.7916	83	177	0.673	243	17	0.691	99	161	0.3903
	high	38	49		24	63		25	62		83	4		28	59
PTPN22	low	121	138	0.4111	75	184	0.03921	81	178	1	245	14	0.5434	110	149	<0.001
	high	36	52		15	73		27	61		81	7		17	71
PTPN23	low	118	140	0.8496	63	195	0.3379	78	180	0.6328	239	19	0.1368	81	177	<0.001
	high	39	50		27	62		30	59		87	2		46	43

## Sheet: Table S4
Table S4. Association of PTPN family genes expression with clinicopathological parameters of CRC
Gene	Expression	TNM stage		P	T		P	N		P	M		P
		I-II	III-IV		T1-T2	T3-T4		Absence	Presence		Absence	Presence
PTPN1	low	125	74	0.2394	38	161	0.9633	127	72	0.1829	183	16	0.1468
	high	40	34		15	59		40	34		63	11
PTPN2	low	119	83	0.4653	37	165	0.5494	121	81	0.5583	182	20	1
	high	46	25		16	55		46	25		64	7
PTPN3	low	122	81	0.9565	39	164	1	124	79	1	183	20	1
	high	43	27		14	56		43	27		63	7
PTPN4	low	129	77	0.2506	40	166	1	130	76	0.3145	188	18	0.3774
	high	36	31		13	54		37	30		58	9
PTPN5	low	129	72	0.04875	43	158	0.2272	131	70	0.0335	185	16	0.12
	high	36	36		10	62		36	36		61	11
PTPN6	low	124	86	0.4766	43	167	0.5296	126	84	0.5632	190	20	0.8969
	high	41	22		10	53		41	22		56	7
PTPN7	low	125	78	0.6084	37	166	0.5032	125	78	0.9274	182	21	0.8443
	high	40	30		16	54		42	28		64	6
PTPN9	low	131	78	0.2218	44	165	0.2908	132	77	0.2846	187	22	0.6913
	high	34	30		9	55		35	29		59	5
PTPN11	low	118	81	0.6212	38	161	0.9633	119	80	0.5328	181	18	0.59
	high	47	27		15	59		48	26		65	9
PTPN12	low	131	72	0.02689	45	158	0.07449	133	70	0.01796	184	19	0.7888
	high	34	36		8	62		34	36		62	8
PTPN13	low	125	81	1	43	163	0.3726	126	80	1	187	19	0.6807
	high	40	27		10	57		41	106		59	8
PTPN14	low	135	70	0.002419	42	163	0.5472	136	69	0.00374	189	16	0.07681
	high	30	38		11	57		31	37		57	11
PTPN18	low	128	87	0.6619	40	175	0.2468	130	85	0.7568	194	21	1
	high	37	21		13	45		37	21		52	6
PTPN20	low	128	79	0.4896	45	162	0.1232	129	78	0.5868	189	18	0.3503
	high	37	29		8	58		38	28		57	9
PTPN21	low	131	75	0.08468	41	165	0.8568	132	74	0.1134	184	22	0.5957
	high	34	33		12	55		35	32		62	5
PTPN22	low	121	77	0.818	38	160	1	122	76	0.916	180	18	0.623
	high	44	31		15	60		45	30		66	9
PTPN23	low	127	79	0.5662	39	167	0.8609	128	78	0.6682	185	21	0.9525
	high	38	29		14	53		39	28		61	6
